# Supplementary material for: Evaluation of a Novel Classification of Heat-Related Illnesses: A Multicentre Observational Study (Heat Stroke STUDY 2012)
Source: Int J Environ Res Public Health. 2018 Sep 8;15(9):1962. doi: 10.3390/ijerph15091962 (PMC6165559; doi:10.3390/ijerph15091962)
Supplement: Supplementary file 1 [file ijerph-15-01962-s001.zip]

Archive with 1 entries (1 files):
- ijerph-345442-supplementary/ijerph-345442-supplementary.pptx
